# Supplementary material for: Ursane Triterpenes and Norisoprenoids from Anchusa italica Retz. and Their Chemotaxonomic Significance
Source: Plants (Basel). 2025 May 3;14(9):1385. doi: 10.3390/plants14091385 (PMC12073295; doi:10.3390/plants14091385)
Supplement: Supplementary file 1 [file plants-14-01385-s001.zip]

Archive with 1 entries (1 files):
- plants-3526455-supplementary.pdf
